# Supplementary material for: Glucocorticoid chronopharmacology promotes glucose metabolism in heart through a cardiomyocyte-autonomous transactivation program
Source: JCI Insight. 2024 Nov 22;9(22):e182599. doi: 10.1172/jci.insight.182599 (PMC11601906; doi:10.1172/jci.insight.182599)
Supplement: Supporting data values [file jciinsight-9-182599-s065.xlsx]

## Sheet: Figure 1
Figure 1A
Klf15
veh	predn
15.8347	21.0014
15.1212	24.58
15.2992	20.0768
Adipor1
veh	predn
58.4557	65.8761
58.6173	64.0033
62.1368	67.668
Mpc1
veh	predn
426.752	509.565
419.622	498.85
407.558	464.171
Mpc2
veh	predn
309.493	335.625
311.83	328.178
291.525	347.403
Figure 1B
Klf15
zt0 veh	zt0 pred	zt12 veh	zt12 pred
1.03	2.9	0.83	2.05
1.12	2.82	1.08	1.94
0.98	2.95	0.92	1.93
0.91	2.62	0.98	1.89
0.86	3.5	0.93	2.01
0.99	3.33	0.85	2.13
1.02	3.08	1.18	1.86
1	2.61	1.03	1.59
1.06	3.1	0.82	1.84
1	2.59	0.89	1.76
Adipor1
zt0 veh	zt0 pred	zt12 veh	zt12 pred
0.98	3.99	0.99	0.51
0.93	4.2	0.96	1.7
0.84	3.16	1.3	1.13
0.88	4.18	0.91	1.77
0.94	3.61	1.04	1.24
0.93	4.18	1.1	1.53
0.82	3.61	1.18	1.32
1.05	4.09	1.07	1.39
0.83	3.73	0.97	1.29
1.06	4	1.08	0.35
Mpc1
zt0 veh	zt0 pred	zt12 veh	zt12 pred
1.09	4.19	0.91	1.59
1.15	3.38	1.09	1.17
0.93	4.37	1.09	0.46
0.78	3.74	1.04	1.26
0.92	3.98	1.19	0.64
1.09	3.94	1.16	1.38
0.97	3.76	0.95	1.43
0.86	3.88	1	1.24
0.98	5.08	0.84	1.18
0.89	3.47	0.87	1.47
Mpc2
zt0 veh	zt0 pred	zt12 veh	zt12 pred
1.09	4.19	0.91	1.59
1.15	3.38	1.09	1.17
0.93	4.37	1.09	1.46
0.78	3.74	1.04	1.26
1.07	4.19	0.89	0.52
1.11	4.61	0.81	1.43
0.97	3.95	1.07	1.44
0.76	4.45	1.01	1.45
0.9	4.04	1.12	1.49
0.93	3.97	0.9	0.65
Figure 1C
dbdb zt0 veh	dbdb zt0 pred	dcdb zt12 veh	dbdb zt12 pred
1.07	2.11	1.19	1.09
1	1.73	0.89	1.38
0.74	1.93	0.88	1.05
0.91	1.73	1	1.5
0.79	2	0.78	1.31
1.17	1.99	1.28	1.51
1.1	1.92	0.89	1.03
1.23	1.99	0.96	1.23
0.96	1.81	0.83	0.84
0.9	1.87	1.21	0.91
Figure 1D
2DG uptake
zt0 veh	zt0 pred	zt12 veh	zt12 pred
100.34	180.98	111.74	94.94
106.73	185.76	122.44	113.91
115.88	167.01	121.37	131.1
123.19	185.1	106.48	125.91
129.13	197.29	115.74	137.41
133.16	161.32	104.8	106.93
114.17	192.69	116.28	115.29
115.47	193.15	89.99	133.4
136.27	211.64	112.67	121.16
125.95	168.19	98.06	146.72
ceramides
zt0 veh	zt0 pred	zt12 veh	zt12 pred
3.38	1.09	2.95	2.89
3.55	1.25	3.59	3.84
3.37	1.8	3.13	3.48
4.65	2.02	3.94	3.05
3.46	1.69	3.58	3.38
3.61	1.41	3.83	3.34
3.27	1.15	4.26	3.95
3.34	1.75	3.08	3.6
3.11	1.64	4.19	3.03
3.46	1.41	3.23	3.58
Figure 1E
stage by stage
	baseline										oligom										fccp										rot-aa
zt0veh	0.52	0.52	0.44	0.5	0.44	0.53	0.55	0.56	0.48	0.44	0.26	0.21	0.26	0.22	0.15	0.21	0.24	0.26	0.24	0.21	1.19	1.19	1.63	1.27	1.29	1.74	1.62	1.35	1.32	1.8	0.05	0.05	0.05	0.06	0.06	0.05	0.06	0.06	0.05	0.06
zt0pred	1.03	0.94	0.98	0.84	0.81	0.91	0.95	1.12	0.97	0.85	0.16	0.26	0.21	0.15	0.17	0.17	0.16	0.24	0.19	0.2	1.74	1.09	1.72	1.53	1.62	1.4	1.54	1.48	1.57	1.37	0.06	0.06	0.06	0.06	0.06	0.06	0.06	0.05	0.06	0.06
zt12veh	0.42	0.62	0.55	0.46	0.49	0.51	0.54	0.48	0.54	0.57	0.17	0.21	0.19	0.24	0.14	0.17	0.21	0.2	0.2	0.2	1.66	1	1.62	1.52	1.34	1.78	1.65	1.36	1.36	1.36	0.06	0.05	0.05	0.06	0.05	0.06	0.05	0.05	0.06	0.05
zt12pred	0.53	0.63	0.49	0.5	0.49	0.49	0.54	0.46	0.52	0.53	0.28	0.1	0.13	0.15	0.19	0.19	0.24	0.25	0.18	0.21	1.74	1.37	1.55	1.44	1.54	1.39	1.56	1.59	1.61	1.5	0.05	0.06	0.05	0.06	0.06	0.06	0.06	0.06	0.06	0.04
ATP production
zt0 veh	zt0 pred	zt12 veh	zt12 pred
0.48	0.98	0.37	0.48
0.47	0.88	0.57	0.58
0.39	0.93	0.5	0.45
0.45	0.79	0.41	0.45
0.38	0.75	0.44	0.44
0.48	0.86	0.46	0.44
0.5	0.9	0.49	0.48
0.5	1.07	0.44	0.4
0.49	0.93	0.39	0.39
0.51	0.95	0.46	0.41
Figure 1F
stage by stage
	baseline										adp										oligom										fccp										rot/aa
zt0veh	11.14	8.84	7.93	11.43	10.99	8.46	10.06	10.38	10.69	11.81	48.89	35.12	34.71	43.26	39.29	37.44	39.34	43.17	46.48	36.87	5.42	5.64	4.91	5.05	3.78	4.13	5.23	6.72	4.55	4.87	39.72	33.32	38.05	30.68	36.64	32.63	34.21	43.04	37.37	44.26	2.71	2.29	1.96	1.97	1.95	2.2	1.86	1.65	1.98
zt0pred	9.28	8.77	10.23	10.87	9.83	10.23	9.21	9.49	10.2	9.76	56.06	58.78	56.79	56.81	57.75	52.9	53.69	59.53	62.29	56.33	4.73	5.82	3.01	4.79	5.62	5.97	5.23	4.41	5.12	5.2	51.53	48.1	48.34	52.94	46.75	52.17	51.88	54.63	44.38	50.9	2.01	1.98	2.1	1.64	2.42	2.19	2.11	1.66	2.18
zt12veh	9.35	11.45	9.13	11.45	11.97	10.55	9.88	9.63	10.48	10.87	36.63	45.37	41.95	32.84	42.52	42.28	41.66	39.62	38.04	36.77	6.73	4.66	5.11	4.73	7.01	3.67	5.78	6.8	6.5	6.01	36.09	37.92	36.48	36.16	38.07	41.68	31.93	34.31	30.12	36.62	2.07	2.25	2.57	2.42	1.85	2.38	2.21	1.8	2.26
zt12pred	9.17	8.61	10.81	9.31	10.3	11.21	9.56	10.07	10.33	9.12	41.22	39.48	47.72	35.24	45.63	43.23	37.36	41.22	41.27	42.21	3.51	5.78	3.71	3.78	3.68	4.91	4.1	6.76	3.89	4.61	28.25	31.74	40.39	23.76	35.06	36.6	33.42	32.41	31.86	48.15	1.83	2.02	2.29	1.42	1.98	2.06	1.89	2.15	2.35
RCR
zt0 veh	zt0 pred	zt12 veh	zt12 pred
3.43	5.3	4.63	3.7
3.59	6.08	3.89	3.74
3.66	5.16	4.8	3.98
3.06	5.25	3.72	3.95
4.02	6.32	4.3	3.29
3.34	5.33	2.92	3.61
4.06	5.53	4.24	3.42
3.85	5.51	3.46	3.8
3.05	4.5	4.2	3.75
3.72	6.26	3.75	3.42
Figure 1G
Klf15 ZT0 prednisone
ZT	ZT0 veh			ZT0 pred
1	0.38	0.36	0.33	0.55	0.46	0.44
5	0.65	0.89	0.85	1.2	1.55	1.56
9	1	0.85	1.21	1.58	1.57	1.44
13	0.55	0.45	0.41	0.69	0.54	0.7
17	0.29	0.28	0.3	0.38	0.39	0.42
21	0.28	0.26	0.29	0.7	0.44	0.73
Klf15 ZT12 prednisone
ZT	zt12 veh			zt12 pred
1	0.36	0.34	0.37	0.73	0.93	0.78
5	0.19	0.23	0.15	0.15	0.17	0.16
9	0.22	0.25	0.22	0.2	0.16	0.21
13	0.5	0.48	0.46	0.48	0.62	0.58
17	0.73	0.52	0.61	0.58	0.68	0.59
21	0.93	1.08	0.87	0.9	1	1.29
Adipor1 ZT0 prednisone
ZT	ZT0 veh			ZT0 pred
1	0.58	0.61	0.65	0.99	0.75	0.79
5	0.88	0.72	0.75	1.24	1.19	1.29
9	0.89	0.92	1.03	1.44	1.47	1.6
13	0.94	0.91	0.72	1.54	1.61	1.57
17	0.63	0.63	0.54	1.68	1.6	1.61
21	0.82	0.73	0.85	1.28	1.33	1.45
Adipor1 ZT12 prednisone
ZT	zt12 veh			zt12 pred
1	0.75	0.7	0.73	0.91	0.75	0.71
5	0.41	0.64	0.53	1	1.05	0.92
9	0.63	0.66	0.72	0.73	0.9	0.75
13	0.67	0.58	0.82	0.67	0.56	0.94
17	0.84	0.77	0.8	0.89	0.85	0.86
21	1.12	0.91	1.03	1.16	0.93	1
Mpc1 ZT0 prednisone
ZT	ZT0 veh			ZT0 pred
1	0.69	0.38	0.52	0.83	0.7	0.59
5	0.53	0.68	0.65	0.87	0.97	0.9
9	0.81	0.93	0.94	1.29	1.15	1.34
13	1.08	1.2	0.88	1.43	1.75	1.54
17	0.96	0.76	1	1.41	1.5	1.35
21	0.53	0.66	0.45	1.17	1.42	1.28
Mpc1 ZT12 prednisone
ZT	zt12 veh			zt12 pred
1	1.13	1.12	1.13	1.21	1.3	1.18
5	0.7	0.87	0.97	0.94	0.93	0.94
9	0.66	0.66	0.69	0.68	0.61	0.57
13	0.5	0.36	0.46	0.39	0.29	0.69
17	0.54	0.65	0.68	0.71	0.39	0.6
21	0.88	0.81	0.74	0.71	0.76	0.91
Mpc2 ZT0 prednisone
ZT	ZT0 veh			ZT0 pred
1	0.9	0.61	0.86	1.02	0.93	0.89
5	0.63	0.68	0.52	0.87	0.9	1.08
9	0.6	0.49	0.33	1.6	1.48	1.66
13	0.64	0.76	0.81	1.61	1.59	1.58
17	0.82	0.68	0.72	1.73	1.8	1.81
21	1.11	1.03	0.98	2.01	1.94	1.99
Mpc2 ZT12 prednisone
ZT	zt12 veh			zt12 pred
1	0.64	0.65	0.55	0.67	0.67	0.66
5	0.89	0.88	1.01	1.13	0.94	1.03
9	0.99	0.98	0.95	1.04	1.14	0.96
13	0.82	0.85	0.73	0.83	0.79	0.84
17	0.77	0.53	0.58	0.65	0.71	0.45
21	0.47	0.48	0.58	0.65	0.58	0.51
[truncated: 1 more columns]

## Sheet: Figure 2
Figure 2B
GR peak number
veh	pred
6564	13221
8617	16070.5
10870	16703
KLF15 peak number
heart veh	heart prednisone
5927	9412
4254	7457
6273	7750
GR density
distance from motif center (bp)	veh			pred
-500	0	0	0	0	0	0
-490	0	0	0	0	0	0
-480	0	0	0	0	0	0
-470	0	0	0	0	0	0
-460	0	0	0	0	0	0
-450	0	0	0	0	0	0
-440	0	0	0	0	0	0
-430	0	0	0	0	0	0
-420	0	0	0	0	0	0
-410	0	0	0	0	0	0
-400	0	0	0	0	0	0
-390	0	0	0	0	0	0
-380	0	0	0	0	0	0
-370	0	0	0	0	0	0
-360	0	0	0	0	0	0
-350	0	0	0	0	0	0
-340	0	0	0	0	0	0
-330	0	0	0	0	0	0
-320	0	0	0	0	0	0
-310	0	0	0	0	0	0
-300	0	0	0	0	0	0
-290	0	0	0	0	0	0
-280	0	0	0	0	0	0
-270	0	0	0	0	0	0
-260	0	0	0	0	0	0
-250	0	0	0	0	0	0
-240	0	0	0	0	0	0
-230	0	0	0	0	0	0
-220	0	0	0	0	0	0
-210	0	0	0	0	0	0
-200	0	0	0	0	0	0
-190	0	0	0	0	0	0
-180	0	0	0	0	0	0
-170	0.00014749	0	0	0	0	0
-160	0.00014749	0	0	0	0	0
-150	0.00014749	5.55e-05	0	0	0	0
-140	0.00014749	5.55e-05	0	0	0	0
-130	0.00014749	5.55e-05	0	0	0	0
-120	0.00014749	5.55e-05	0	0	0	0
-110	0.00014749	5.55e-05	0	0	0	0
-100	0.00014749	5.55e-05	0	0	0	0
-90	0.00029499	5.55e-05	0.00022573	0	0	0
-80	0.00029499	0.00011099	0.00022573	0.00036765	0	0
-70	0.00029499	0.00011099	0.00022573	0.00036765	0	0
-60	0.00029499	0.00011099	0.00022573	0.00036765	0.00081301	0
-50	0.00029499	0.00016648	0.00045147	0.00036765	0.00081301	0.00048077
-40	0.00044248	0.00022198	0.00045147	0.00073529	0.00081301	0.00048077
-30	0.00073746	0.00038846	0.00045147	0.00073529	0.00081301	0.00048077
-20	0.00073746	0.00044395	0.00045147	0.00073529	0.00162602	0.00096154
-10	0.00132743	0.00044395	0.00090293	0.00147059	0.00325203	0.00096154
0	0.0020649	0.00077691	0.00158014	0.00441176	0.00406504	0.00192308
10	0.0020649	0.00038846	0.00090293	0.00183824	0.00243902	0.00240385
20	0.00073746	0.00027747	0.0006772	0.00147059	0.00081301	0.00096154
30	0.00058997	0.00022198	0.00045147	0.00073529	0.00081301	0.00048077
40	0.00044248	0.00022198	0.00045147	0.00036765	0.00081301	0.00048077
50	0.00029499	0.00016648	0.00022573	0.00036765	0	0
60	0.00029499	0.00016648	0.00022573	0.00036765	0	0
70	0.00029499	0.00016648	0	0.00036765	0	0
80	0.00014749	0.00016648	0	0	0	0
90	0.00014749	0.00016648	0	0	0	0
100	0.00014749	0.00011099	0	0	0	0
110	0.00014749	0.00011099	0	0	0	0
120	0.00014749	0.00011099	0	0	0	0
130	0.00014749	5.55e-05	0	0	0	0
140	0	5.55e-05	0	0	0	0
150	0	5.55e-05	0	0	0	0
160	0	5.55e-05	0	0	0	0
170	0	5.55e-05	0	0	0	0
180	0	5.55e-05	0	0	0	0
190	0	0	0	0	0	0
200	0	0	0	0	0	0
210	0	0	0	0	0	0
220	0	0	0	0	0	0
230	0	0	0	0	0	0
240	0	0	0	0	0	0
250	0	0	0	0	0	0
260	0	0	0	0	0	0
270	0	0	0	0	0	0
280	0	0	0	0	0	0
290	0	0	0	0	0	0
300	0	0	0	0	0	0
310	0	0	0	0	0	0
320	0	0	0	0	0	0
330	0	0	0	0	0	0
340	0	0	0	0	0	0
350	0	0	0	0	0	0
360	0	0	0	0	0	0
370	0	0	0	0	0	0
380	0	0	0	0	0	0
390	0	0	0	0	0	0
400	0	0	0	0	0	0
410	0	0	0	0	0	0
420	0	0	0	0	0	0
430	0	0	0	0	0	0
440	0	0	0	0	0	0
450	0	0	0	0	0	0
460	0	0	0	0	0	0
470	0	0	0	0	0	0
480	0	0	0	0	0	0
490	0	0	0	0	0	0
500	0	0	0	0	0	0
KLF15 density
distance from motif center (bp)	VEH_HEART			PRED_HEART
-500	0	0	0	0	0	0
-490	0	0	0	0	0	0
-480	0	0	0	0	0	0
-470	0	0	0	0	0	0
-460	0	0	0	0	0	0
-450	0	0	0	0	0	0
-440	0	0	0	0	0	0
-430	0	0	0	0	0	0
-420	0	0	0	0	0	0
-410	0	0	0	0	0	0
-400	0	0	0	0	0	0
-390	0	0	0	0	0	0
-380	0	0	0	0	0	0
-370	0	0	0	0	0	0
-360	0	0	0	0	0	0
-350	0	0	0	0	0	0
-340	0	0	0	0	0	0
-330	0	0	0	0	0	0
-320	0	0	0	0	0	0
-310	0	0	0	0	0	0
-300	0	0	0	0	0	0
-290	0	0	0	0	0	0
-280	0	0	0	0	0	0
-270	0	0	0	0	0	0
-260	0	0	0	0	0	0
-250	0	0	0	0	0	0
-240	0	0	0	0	0	0
-230	0	0	0	0	0	0
-220	0	0	0	0	0	0
-210	0	0	0	0	0	0
-200	0	0	0	0	0	0
-190	0	0	0	9.82e-05	8.42e-05	0
-180	0.00017746	0	0	0.00034364	0.00042088	3.14e-05
-170	0.00044366	0.00035053	0.00044192	0.00034364	0.00025253	0.00018844
-160	0.00066548	0.00035053	0.00031566	0.00044183	0.00058923	0.00034548
-150	0.00057675	0.00030045	0.00025253	0.00112911	0.00109428	0.00040829
-140	0.00088731	0.00045068	0.00044192	0.00044183	0.00042088	0.00018844
-130	0.00084295	0.00055083	0.00050505	0.00034364	0.0003367	0.00031407
-120	0.00062112	0.00055083	0.00063131	0.00049092	0.00050505	0.00047111
-110	0.00084295	0.0004006	0.00037879	0.00108002	0.00117845	0.00037688
-100	0.00102041	0.00050075	0.00063131	0.00132548	0.00159933	0.00034548
-90	0.00079858	0.00055083	0.00063131	0.00112911	0.00117845	0.00034548
-80	0.00097604	0.0002003	0.00025253	0.0012273	0.0010101	0.00053392
-70	0.00088731	0.0002003	0.00018939	0.00186549	0.00185185	0.00072236
-60	0.0012866	0.00090135	0.00094697	0.00152185	0.00185185	0.00059673
-50	0.0015528	0.00030045	0.00031566	0.00225822	0.00210438	0.00062814
-40	0.0011535	0.00010015	6.31e-05	0.00196367	0.00185185	0.00062814
-30	0.00226264	0.00050075	0.00063131	0.00343643	0.0037037	0.00081658
-20	0.00168589	0.00055083	0.00069444	0.00368189	0.00412458	0.0008794
-10	0.00199645	0.00055083	0.00056818	0.00495827	0.00446128	0.00084799
0	0.00212955	0.0010015	0.00082071	0.00569465	0.00631313	0.00069095
10	0.00159716	0.0006009	0.00056818	0.00648012	0.00673401	0.00047111
20	0.00208518	0.00035053	0.00037879	0.00446735	0.00429293	0.00037688
30	0.00133097	0.00030045	0.00037879	0.00338733	0.00328283	0.00028266
40	0.0011535	0.00070105	0.00075758	0.00279823	0.00286195	0.00062814
50	0.00106477	0.00045068	0.00044192	0.00216004	0.0023569	0.00050251
60	0.00106477	0.00055083	0.00056818	0.00196367	0.0023569	0.00047111
70	0.00110914	0.00030045	0.00037879	0.00127639	0.00126263	0.00053392
80	0.00079858	0.00065098	0.00063131	0.00078547	0.00084175	0.00040829
90	0.00062112	0.00070105	0.00075758	0.00103093	0.00143098	0.00037688
100	0.00053239	0.00010015	0.00012626	0.00137457	0.0016835	0.00047111
110	0.00084295	0.00025038	0.00031566	0.00093274	0.00092593	0.00056533
120	0.00062112	0.0004006	0.00044192	0.00063819	0.0006734	0.00059673
130	0.00084295	0.00025038	0.00031566	0.0005891	0.0006734	0.00050251
140	0.00084295	0.00055083	0.00050505	0.00093274	0.0010101	0.00040829
150	0.00062112	0.00015023	0.00018939	0.00063819	0.00042088	0.00028266
160	0.00062112	0.00055083	0.00056818	0.00073638	0.00092593	0.00021985
170	0.00088731	0.00015023	0.00012626	0.00063819	0.00075758	0.00018844
180	0.00017746	0	0	0.00039273	0.00050505	3.14e-05
190	0	0	0	9.82e-05	8.42e-05	0
200	0	0	0	0	0	0
210	0	0	0	0	0	0
220	0	0	0	0	0	0
230	0	0	0	0	0	0
240	0	0	0	0	0	0
250	0	0	0	0	0	0
260	0	0	0	0	0	0
270	0	0	0	0	0	0
280	0	0	0	0	0	0
290	0	0	0	0	0	0
300	0	0	0	0	0	0
310	0	0	0	0	0	0
320	0	0	0	0	0	0
330	0	0	0	0	0	0
340	0	0	0	0	0	0
350	0	0	0	0	0	0
360	0	0	0	0	0	0
370	0	0	0	0	0	0
380	0	0	0	0	0	0
390	0	0	0	0	0	0
400	0	0	0	0	0	0
410	0	0	0	0	0	0
420	0	0	0	0	0	0
430	0	0	0	0	0	0
440	0	0	0	0	0	0
450	0	0	0	0	0	0
460	0	0	0	0	0	0
470	0	0	0	0	0	0
480	0	0	0	0	0	0
490	0	0	0	0	0	0
500	0	0	0	0	0	0
GR peak localization enrichment
	vehicle			prednisone
3UTR	0.091	-0.022	-0.757	-1.101	1.041	-0.666
Exon	1.343	1.48	1.592	0.163	1.305	1.765
Intron	-0.659	-0.811	-1.25	-0.637	-0.481	-1.324
Intergenic	-1.906	-2.264	-2.316	-2.052	-1.701	-2.026
Promoter	5.658	5.63	5.827	5.593	5.308	5.838
5UTR	3.221	5.168	5.071	4.36	4.72	4.047
KLF15 peak localization enrichment
	heart+vehicle			heart+prednisone
3UTR	0.48	0.727	-0.643	-1.157	0.914	0.19
Exon	0.436	0.711	1.359	1.457	0.773	0.093
Intron	0.402	0.379	-1.475	-1.451	0.362	0.4
Intergenic	-0.667	-0.73	-2.409	-2.217	-0.891	-0.407
Promoter	3.192	3.396	5.861	5.819	3.836	1.8
5UTR	2.842	3.233	5.403	5.521	2.844	1.259

## Sheet: Figure 3
Figure 3A
Adipor1 CPM GR-KO
wt veh	wt pred	ko veh	ko pred
44.0405	69.4752	39.2587	44.7926
47.8743	65.0969	36.7573	41.6385
40.2769	79.3672	43.5426	31.3886
Adipor1 CPM KLF15-KO
wt veh	wt pred	ko veh	ko pred
39.1134	63.803	38.6708	34.4921
42.7313	54.1302	38.2981	35.0015
39.1697	72.8856	31.634	37.5913
Figure 3B
ceramides GR-KO
wt veh	wt pred	ko veh	ko pred
3.13	1.28	4.05	4.36
3.57	1.35	3.53	3.85
2.79	1.4	4.07	4.01
3.42	1.46	3.95	4.18
3.2	1.24	3.11	3.72
3.51	1.65	3.7	4.77
4.2	1.3	4.31	4.24
4.07	1.71	4.18	2.92
ceramides klf15-ko
wt veh	wt pred	ko veh	ko pred
3.95	1.63	3.63	3.74
3.03	1.81	4.26	4.35
3.45	2.13	3.72	3.62
3.74	2.1	4.01	3.9
4.31	2.09	4.23	4.1
3.33	2.48	3.57	3.12
4.29	1.91	4.24	4.22
3.93	2.14	4.08	4.13
2DG GR-KO
wt veh	wt pred	ko veh	ko pred
159.98	218.04	137.03	112.96
177.69	243.22	150.53	143.07
162.8	232.81	166.3	143.99
124.18	198.69	150.9	146.32
132.71	197.38	121.54	149.43
154.24	235.34	150.8	153.15
141.25	205.7	145.31	133.69
129.49	222.17	181.47	148.3
2DG klf15-KO
wt veh	wt pred	ko veh	ko pred
140.12	250.28	113.86	129.15
144.6	245.5	116.99	90.09
138.59	243.54	131.46	127.4
146.39	247.68	128.68	110.33
120.79	244.57	108.8	122.76
156.34	237.22	106.07	109.82
110.67	227.09	125.56	107.66
153.41	258.23	147.5	107.69
Figure 3C
Mpc1 CPM GR-KO
wt veh	wt pred	ko veh	ko pred
433.555	514.279	366.153	469.625
401.345	519.896	454.134	445.031
461.066	486.531	436.445	373.245
Mpc1 CPM klf15-KO
wt veh	wt pred	ko veh	ko pred
422.843	518.714	398.645	410.926
447.916	550.187	424.966	429.52
467.196	538.605	442.05	362.704
Mpc2 CPM GR-KO
wt veh	wt pred	ko veh	ko pred
285.647	351.496	294.35	308.984
303.765	366.721	338.862	295.7
331.708	382.343	318.064	317.969
Mpc2 CPM klf15-KO
wt veh	wt pred	ko veh	ko pred
227.399	312.705	227.577	253.534
221.792	295.52	250.834	275.463
243.021	299.411	253.187	216.427
Figure 3D
RCR gr-ko
wt veh	wt pred	ko veh	ko pred
4.76	6.76	4.99	3.96
5.26	6.11	4.59	3.66
5.92	6.69	4.88	3.88
5.12	6.94	4.75	3.9
5.23	6.97	3.69	4.87
5.34	5.61	4.38	3.18
5.46	5.39	5.31	3.36
5.54	5.6	4.59	4.94
RCR klf15-ko
wt veh	wt pred	ko veh	ko pred
4.31	6.34	5.11	4.45
3.58	7.02	4.59	4.87
4.03	5.03	3.69	3.85
4.33	4.77	3.74	3.14
5.08	6.58	4.43	3.88
4.53	5.49	4.07	3.55
4.96	5.74	4.69	4.02
4.67	6.7	4.26	3.89

## Sheet: Figure 4
GR-KO vs GR-WT
FS
weeks	GR-WT veh						GR-WT pred						GR-KO veh						GR-KO pred
0	44.21	39.73	43.68	46.58	43.48	41.49	41.93	44.41	39.44	40.88	42.47	39.26	41.98	40.46	43.64	42.68	42.28	44.57	45.27	42.02	39.85	42.68	42.1	42.31
12	38.9	41.47	39.15	38.97	42.45	39.15	44.9	45.55	43.75	43.26	48.49	46	30.65	31.12	31.52	30.38	29.68	30.11	28.12	27.87	27.98	28.68	26.91	31.47
SV
weeks	GR-WT veh						GR-WT pred						GR-KO veh						GR-KO pred
0	31.72	32.19	30.65	30.55	32.47	31.27	31.65	28.76	29.55	28.93	30.94	29.77	34.83	30	32.02	30.37	29.77	32.74	31.63	31.59	34.32	31.22	33.56	33.81
12	30.27	30.85	34.52	32.73	31.53	33.71	37.78	40.24	38.2	40.13	37.87	36.87	23.65	24.15	24.15	22.52	24.52	21.53	23.97	23.58	23.94	24.56	23.09	22.65
HW/TL
	GR-WT						GR-KO
veh	6.15	4.66	6.44	5.69	5.8	5.74	7.77	7.47	7.67	7.45	7.61	8.08
pred	5.21	5.58	5.8	5.82	5.43	5.78	8.06	7.63	7.2	7.72	7.85	8.06
KLF15-KO vs -WT
FS
weeks	KLF15-WT veh						KLF15-WT pred						KLF15-KO veh						KLF15-KO pred
0	45.5	36.88	44.43	43.98	38.17	43.74	41.89	46.49	36.18	43.27	42.55	41.8	45.02	39.77	43.83	47.11	42.05	43.91	45.94	40.77	39.95	39.23	39.69	43.14
12	38.43	38.76	37	34.85	41.26	36.29	43.41	42.53	42.8	39.93	42.74	45.1	33.01	30.2	29.67	32.7	33.29	33.48	25.96	30.71	28.74	28.58	28.4	27.89
SV
weeks	KLF15-WT veh						KLF15-WT pred						KLF15-KO veh						KLF15-KO pred
0	32.04	30.86	30.03	32.21	31.16	30.25	33.75	30.5	31.27	27.33	31.46	29.97	35.41	30.78	35.01	34.74	35.25	36.86	33.24	36.04	32.17	32.86	35.04	31.28
12	31.56	29.72	33.22	31.98	31.02	30.78	35.42	37.99	39.5	36.08	40.23	35.91	25.54	23.68	24.2	21.91	25.91	25.56	24.29	24.65	22.64	25.12	24.25	24.4
HW/TL
	GR-WT						GR-KO
veh	5.37	5.7	6.08	5.68	5.97	5.58	7.53	9.12	7.91	8.69	7.89	8.34
pred	5.09	5.05	5.23	5.52	5.18	5.28	8.72	7.6	5.94	7.62	7.57	7.44

## Sheet: Figure 5
Figure 5B
E/e'
db/+	db/db
25.29	40.3
22.79	37.33
24.95	35.79
27.22	38.59
30.88	36.12
22.99	37.49
24.97	32.15
26.57	39.15
21.03	38.12
28.71	36.17
SV
db/+	db/db
44.81	24.56
32.93	18.29
31.55	21.64
39.37	26.94
34.87	20.68
37.64	21.32
34.34	19.72
33.15	21.23
37.53	24.2
35.94	25.44
HW/TL
db/+	db/db
6.6	8.3
3.9	7.5
5.4	6.5
6	9
6.17	7.33
6.07	7.31
5.94	8.9
5.28	7.97
5.81	7.37
5.35	9.11
Figure 5C
E/e'
db/+_M+F zt0veh	db/+_M+F zt0pred	db/+_M+F zt12veh	db/+_M+F zt12pred	db/db_M+F zt0veh	db/db_M+F zt0pred	db/db_M+F zt12veh	db/db_M+F zt12pred
19.04	19.91	26.48	16.79	39.47	28.29	36	42.8
20.63	18.2	17.27	25.37	33.52	31.01	48.22	44.1
19.9	22.32	21.51	0.43	36.56	26.9	45.07	35.56
17.49	17.91	18.3	13.51	33.66	29.07	49.72	47.99
16.53	18.95	23.31	14.18	37.24	27.66	41.75	44.95
26.6	17.16	20.08	17.6	40.75	35.17	39.92	46.19
20.83	25.08	19.24	23.14	40.28	20.84	36.4	47.67
25.83	19.4	11.81	16.85	37.37	27.5	49.54	39.95
22.58	21.58	18.47	15.8	41.57	27.97	47.66	49.78
30.72	21.88	17.24	18.59	34.05	27.73	44.36	39.51
Figure 5D
SV
db/+_M+F zt0veh	db/+_M+F zt0pred	db/+_M+F zt12veh	db/+_M+F zt12pred	db/db_M+F zt0veh	db/db_M+F zt0pred	db/db_M+F zt12veh	db/db_M+F zt12pred
30.35	39.3	32.41	30.21	22.6	30.93	22.76	22.67
35.73	37.72	32.72	33.06	24.56	33.82	25.78	28.6
32.96	36.75	29.24	32.11	26.56	32.21	24.45	25.6
34.34	42.29	28.58	33.11	22.55	32.45	26.33	26.3
33.28	34.32	32.71	25.47	29.2	28.91	25.92	25.18
31.63	36.36	33.45	31.73	27.07	33.93	22.24	27.27
26.02	35.77	32.25	30.35	24.57	36.09	23.1	23.97
31.42	36.72	31.96	35.04	26.76	30.56	26.96	27.49
33.88	34.12	32.11	33.03	26.34	32.82	29.61	25.29
28.65	40.77	35.56	32.8	27.96	28.48	23.92	27.43
Figure 5E
HW/TL
db/+_M+F zt0veh	db/+_M+F zt0pred	db/+_M+F zt12veh	db/+_M+F zt12pred	db/db_M+F zt0veh	db/db_M+F zt0pred	db/db_M+F zt12veh	db/db_M+F zt12pred
6.69	5.01	6.46	5.71	7.84	6.36	9	9.62
5.18	6.1	5.78	6.85	8.48	6.37	8.85	7.62
6.82	5.61	5.87	6.79	7.69	6.53	8.87	8.16
5.27	5.29	5.71	7.37	8	7.77	7.76	10.36
5.95	4.64	6.55	6.41	9.28	6.08	7.58	9.21
4.88	5.47	6.15	5.94	8.17	7.17	8.89	8.82
6.31	5.44	6.06	6.22	8.58	6.7	9.44	8.6
5.34	5.58	5.7	6.18	8.06	5.99	8.18	9.96
5.83	6.27	5.43	5.82	7.25	6.89	9.37	8.37
5.14	5.55	6.09	5.12	8.87	6.54	9.36	8.85
Figure 5F
2DG6P
db/+_M+F zt0veh	db/+_M+F zt0pred	db/+_M+F zt12veh	db/+_M+F zt12pred	db/db_M+F zt0veh	db/db_M+F zt0pred	db/db_M+F zt12veh	db/db_M+F zt12pred
149.31	240.67	170.19	153.56	86.25	96.89	79.15	110.96
168.91	228.54	147.96	149.6	88.35	174.14	48.98	112.45
174.44	215.68	105.41	132.99	108.39	116.63	85.58	95.39
150.27	221.52	161.1	139.54	72.19	131.49	101.8	100.57
172.03	228.74	140.38	154.84	107.11	127.99	72.24	77.07
132.07	243.63	147.75	128.13	64.41	102.83	61.02	80
178.26	213.6	145.4	129.87	66.74	165.01	100.7	52.25
182.44	233.89	127.71	162.01	83.2	116.72	89.63	114.96
133.93	258.03	138.82	165.57	90.42	151.46	75.29	84.97
167.12	217.32	143.27	126.45	75.1	129.19	74.35	76.4
Figure 5G
ATP production
db/+_M+F zt0veh	db/+_M+F zt0pred	db/+_M+F zt12veh	db/+_M+F zt12pred	db/db_M+F zt0veh	db/db_M+F zt0pred	db/db_M+F zt12veh	db/db_M+F zt12pred
0.87	1.17	0.69	0.61	0.3	0.55	0.26	0.34
0.63	1.21	0.77	0.51	0.24	0.59	0.26	0.38
0.65	0.73	0.59	0.43	0.34	0.59	0.3	0.37
0.75	1.13	0.45	0.6	0.28	0.69	0.35	0.33
0.76	0.98	0.49	0.76	0.28	0.57	0.28	0.35
0.5	0.98	0.57	0.67	0.37	0.67	0.29	0.34
0.65	0.82	0.54	0.63	0.36	0.7	0.23	0.33
0.54	1	0.63	0.55	0.34	0.61	0.29	0.42
0.6	1.04	0.64	0.54	0.32	0.69	0.27	0.37
0.69	0.92	0.62	0.7	0.23	0.59	0.25	0.36

## Sheet: Figure 6
Figure 6A
GR
dbdb zt0 veh + scramble	dbdb zt0 pred + scramble	dbdb zt0 veh + aav shRNAs	dbdb zt0 pred + aav shRNAs
1.15	0.62	0.18	0.23
0.92	1.26	0.24	0.22
0.75	1.34	0.22	0.2
0.82	0.81	0.19	0.18
1.08	0.87	0.2	0.21
KLF15
dbdb zt0 veh + scramble	dbdb zt0 pred + scramble	dbdb zt0 veh + aav shRNAs	dbdb zt0 pred + aav shRNAs
1.14	2.03	0.17	0.19
0.75	1.92	0.12	0.34
0.73	2.13	0.22	0.22
1.13	1.91	0.22	0.12
1.01	1.87	0.18	0.2
ADIPOR1
dbdb zt0 veh + scramble	dbdb zt0 pred + scramble	dbdb zt0 veh + aav shRNAs	dbdb zt0 pred + aav shRNAs
1.02	3.54	1.24	1.08
0.92	2.46	0.49	0.97
1.18	2.85	0.62	0.72
0.9	2.32	0.92	0.99
0.9	3.1	0.54	0.83
MPC1
dbdb zt0 veh + scramble	dbdb zt0 pred + scramble	dbdb zt0 veh + aav shRNAs	dbdb zt0 pred + aav shRNAs
1.28	1.83	0.82	0.7
1.31	2.35	0.58	0.96
0.73	1.95	0.91	0.93
1	2.84	0.71	0.89
1.09	1.96	0.45	0.83
MPC2
dbdb zt0 veh + scramble	dbdb zt0 pred + scramble	dbdb zt0 veh + aav shRNAs	dbdb zt0 pred + aav shRNAs
0.96	2.93	0.92	0.83
1.16	3	0.81	0.88
1.05	2.18	0.64	0.55
1.18	3.53	0.58	0.94
1.24	3.18	1.14	0.86
Figure 6B
E/e'
dbdb zt0 veh + scramble	dbdb zt0 pred + scramble	dbdb zt0 veh + aav shRNAs	dbdb zt0 pred + aav shRNAs
42.02	24.28	50.89	48.39
48.64	33.08	41.21	35.97
38.76	25.37	46.12	55.6
36.99	26.6	50.77	51.02
40.36	28.95	38.53	44.56
SV
dbdb zt0 veh + scramble	dbdb zt0 pred + scramble	dbdb zt0 veh + aav shRNAs	dbdb zt0 pred + aav shRNAs
35.05	34.58	38.92	27.19
30.39	42.58	31.04	38.95
31.35	45.16	34.82	38.48
33.77	41.16	37.86	34.93
32.99	44.19	40.03	32.98
HW/TL
dbdb zt0 veh + scramble	dbdb zt0 pred + scramble	dbdb zt0 veh + aav shRNAs	dbdb zt0 pred + aav shRNAs
9.18	6.77	8.03	9.46
7.57	5.85	10.28	7.82
8.14	6.88	9.5	8.81
6.58	6.44	8.96	8.84
8.75	4.32	8.58	9.69
Figure 6C
dbdb zt0 veh + scramble	dbdb zt0 pred + scramble	dbdb zt0 veh + aav shRNAs	dbdb zt0 pred + aav shRNAs
98.4	141.61	102.82	93.65
113.3	176.28	91.27	87.76
104.23	138.27	84.37	98.94
96.44	149.34	76.27	98.07
93.63	153.82	93.42	89.72
Figure 6D
OCR biopsies stage by stage
	steps	dbdb zt0 veh + scramble					dbdb zt0 pred + scramble					dbdb zt0 veh + aav shRNAs					dbdb zt0 pred + aav shRNAs
Baseline	1.5301	88.83	95.98	121.03	105.4	110.37	154.74	160.52	143.7	146.37	153.02	147.18	102.09	89.63	93.87	91.72	86.45	102.19	102.97	96.38	82.54
Baseline	8.01615	109.27	109.44	105.03	108.09	100.69	138.01	160.75	155.99	159.9	150.53	147.14	102.02	100.02	98.72	97.67	94.73	107.03	115.04	96.19	86.75
Baseline	14.5063	107.11	90	101.87	99.49	91.25	164.61	143.12	150.73	154.27	134.81	164.77	115.83	124.88	97.41	87.55	95.1	90.57	92.3	102.43	113.11
Oligo	21.0787	44.04	55.54	52.5	38.71	49.02	51.38	50.26	48	45.29	49.9	45.75	38.65	51.19	47.07	52.74	49.25	53.06	53.09	53.91	57.88
Oligo	27.5659	51.57	42.32	41.39	50.33	48.37	46.86	46.88	57.8	55.1	45.9	44.04	52.9	52.52	51.22	49.72	48.84	44.39	50.72	51	50.54
Oligo	34.0524	45.56	50.45	53.11	51.06	60.4	46.71	51.28	47.55	40.71	47.87	50.95	37.74	47	46.34	49.03	44.62	44.81	46.83	56.4	44.29
FCCP	40.6154	127.62	134.35	99.05	117.9	126.14	169.31	168.98	163.59	186.91	191.11	104.93	123.89	108.54	115.98	126.59	118.3	114.29	134.84	131.68	100.32
FCCP	47.1063	115.22	122.54	109.38	108.76	112.43	183.96	172.26	187.08	182.43	183.16	119.93	113.4	142.66	133.14	114.16	119.98	127.76	115.34	105.64	117.23
FCCP	53.5946	118.85	116.84	97.8	127.98	139.01	171.35	186.92	174	186.63	174.83	116.3	127.28	101.64	111.6	107.29	118.7	116.73	123.21	117.78	121.07
Rot/Ant	60.1574	9.08	10.83	4.1	5.56	14.34	8.02	9.72	6.66	8.65	7.41	7.71	8.63	14.75	6.21	15.5	13.01	14.06	11	9.82	11.77
Rot/Ant	66.6478	12.56	12.52	3.19	10.89	10.48	10.48	7.21	18.76	10.4	9.69	9.11	9.57	11.84	10.58	7.29	8.33	10.08	16.81	6.28	8.05
Rot/Ant	73.1361	13.41	5.3	6.48	6.78	8.91	3.5	6.91	13.43	12.61	10.42	8.34	8	8.87	13.5	9.56	11.45	10.04	12.84	13.13	5.02
basal OCR biopsies
dbdb zt0 veh + scramble	dbdb zt0 pred + scramble	dbdb zt0 veh + aav shRNAs	dbdb zt0 pred + aav shRNAs
90.06	145.12	144.65	81.17
88.93	146.85	97.92	88.54
104.72	137.19	93.03	89.89
96.59	142.96	86.57	88.59
89.53	136.95	81.53	85.86
OCR mitochondria stage by stage
	steps	dbdb zt0 veh + scramble					dbdb zt0 pred + scramble					dbdb zt0 veh + aav shRNAs					dbdb zt0 pred + aav shRNAs
Baseline	1.53189	10.85	8.64	12.81	11.39	8.82	15.16	8.63	9.76	11.35	8.48	10.8	10.4	5.62	10.31	12.07	9.86	10.05	9.73	8.15	11.23
Baseline	8.20996	15.19	7.67	10.01	11.43	7.99	13.17	11.73	10.33	12.95	8.8	11.61	11.64	10.08	12.04	11.24	10.05	10.58	5.5	11.65	8.67
Baseline	14.6924	9.58	16.71	9.36	11.24	10.25	9.57	7.39	9.25	11.44	11	9.63	13.09	10.85	8.31	9.44	7.48	5.33	12.06	10.23	11.03
ADP	21.2937	32.25	29.27	29.89	34.41	41.08	39.39	45.77	56.19	51.9	42.38	42.14	41.25	34.51	25.38	30.22	27.08	28.17	26.12	23.11	28.73
ADP	27.8157	28.62	28.17	25.1	29.97	32.94	56.32	46.96	48.29	52.29	38.48	29.22	22	25.54	30.84	21.55	22.75	30.85	36.8	37.43	31.87
ADP	34.3384	30.09	30.65	23.47	30.34	40.78	57.26	50.32	52.47	48.12	53.48	36.2	32.97	35.72	29.61	24.84	20.9	35.32	28.11	32.98	20.26
Oligo	40.9305	5.75	4.55	3.64	5.3	5.96	5.41	4.63	5.99	3.84	6.36	5.76	4.63	6.37	5.11	5.65	7.64	3.96	5.41	5.31	5.74
Oligo	47.4505	4.12	5.84	4.92	7.3	3.93	6.45	6.14	5.56	5.4	4.04	3.31	5.17	3.22	3.62	3	5.54	5.56	4.52	4.22	3.44
Oligo	53.9705	6.41	3.52	4.93	3.88	5.77	8.05	5.91	5.03	5.7	4.39	5.05	3.52	3.89	3.66	4.49	3.93	5.54	5.2	5.74	5.59
FCCP	60.574	46.02	35.75	32.76	50.15	48.51	54.28	50.96	57.24	52.45	60.1	46.97	34.84	35.06	41.38	35.85	33.58	37.71	44.86	44.64	41.18
FCCP	67.0665	51.58	41.47	27.08	42.7	35.62	56.15	67.29	55.79	69.43	62.95	39.67	31.32	20.89	33.24	37.78	43.39	32.35	43.57	53.39	42.18
FCCP	73.4171	44.05	34.46	47.18	39.13	27.59	59.45	60.35	61.32	60.41	59.53	37.16	39.53	52.66	41.47	44.39	35.34	36.42	23.66	22.98	38.57
Rot/Ant	80.5138	1.61	1.73	0.78	2.71	2.5	2.36	3.1	2.23	1.55	1.32	2.16	1.76	2.34	1.56	1.91	2.96	1.1	1.69	1.64	2.21
Rot/Ant	87.2127	2.01	1.58	2.41	1.37	2.26	1.67	1.74	2.07	2.28	2.47	1.34	2.13	1.51	2.68	2.11	2.49	1.92	1.46	2.18	1.49
Rot/Ant	93.8612	2.16	2.33	1.59	1.8	1.99	2.72	2.07	2.38	2.25	2.06	2.04	1.53	1.91	2.33	1.36	2.1	2.31	2.03	1.98	1.95
RCR
dbdb zt0 veh + scramble	dbdb zt0 pred + scramble	dbdb zt0 veh + aav shRNAs	dbdb zt0 pred + aav shRNAs
3.53	5	3.36	3.11
2.78	4.9	4.08	4.16
3.83	4.04	3.98	3.29
3.66	4.53	3.37	3.13
3.51	4.53	3.39	3.32

## Sheet: Suppl Fig 1
Suppl Fig 1B
males zt0veh	females zt0veh	males zt0pred	females zt0pred	males zt12veh	females zt12veh	males zt12pred	females zt12pred
3.38	3.61	1.09	1.41	2.95	3.83	2.89	3.34
3.55	3.27	1.25	1.15	3.59	4.26	3.84	3.95
3.37	3.34	1.8	1.75	3.13	3.08	3.48	3.6
4.65	3.11	2.02	1.64	3.94	4.19	3.05	3.03
3.46	3.46	1.69	1.41	3.58	3.23	3.38	3.58
Suppl Fig 1C
males zt0veh	females zt0veh	males zt0pred	females zt0pred	males zt12veh	females zt12veh	males zt12pred	females zt12pred
100.34	133.16	180.98	161.32	111.74	104.8	94.94	106.93
106.73	114.17	185.76	192.69	122.44	116.28	113.91	115.29
115.88	115.47	167.01	193.15	121.37	89.99	131.1	133.4
123.19	136.27	185.1	211.64	106.48	112.67	125.91	121.16
129.13	125.95	197.29	168.19	115.74	98.06	137.41	146.72
Suppl Fig 1D
	baseline					oligom					fccp					rot-aa
males zt0veh	0.52	0.52	0.44	0.5	0.44	0.26	0.21	0.26	0.22	0.15	1.69	1.59	1.63	1.27	1.29	0.05	0.05	0.05	0.06	0.06
females zt0veh	0.53	0.55	0.56	0.48	0.44	0.21	0.24	0.26	0.24	0.21	1.74	1.62	1.35	1.32	1.8	0.05	0.06	0.06	0.05	0.06
males zt0pred	1.03	0.94	0.98	0.84	0.81	0.16	0.26	0.21	0.15	0.17	1.74	1.09	1.72	1.53	1.62	0.06	0.06	0.06	0.06	0.06
females zt0pred	0.91	0.95	1.12	0.97	0.85	0.17	0.16	0.24	0.19	0.2	1.4	1.54	1.48	1.57	1.37	0.06	0.06	0.05	0.06	0.06
males zt12veh	0.42	0.62	0.55	0.46	0.49	0.17	0.21	0.19	0.24	0.14	1.66	1	1.62	1.52	1.34	0.06	0.05	0.05	0.06	0.05
females zt12veh	0.51	0.54	0.48	0.54	0.57	0.17	0.21	0.2	0.2	0.2	1.78	1.65	1.36	1.36	1.36	0.06	0.05	0.05	0.06	0.05
males zt12pred	0.53	0.63	0.49	0.5	0.49	0.28	0.1	0.13	0.15	0.19	1.74	1.37	1.55	1.44	1.54	0.05	0.06	0.05	0.06	0.06
females zt12pred	0.49	0.54	0.46	0.52	0.53	0.19	0.24	0.25	0.18	0.21	1.39	1.56	1.59	1.61	1.5	0.06	0.06	0.06	0.06	0.04
Suppl Fig 1E
	baseline					adp					oligom					fccp					rot/aa
males zt0veh	11.14	8.84	7.93	11.43	10.99	48.89	35.12	34.71	43.26	39.29	5.42	5.64	4.91	5.05	3.78	39.72	33.32	38.05	30.68	36.64	2.71	2.29	1.96	1.97	1.95
females zt0veh	8.46	10.06	10.38	10.69	11.81	37.44	39.34	43.17	46.48	36.87	4.13	5.23	6.72	4.55	4.87	32.63	34.21	43.04	37.37	44.26	2.2	1.86	1.65	1.98	2.04
males zt0pred	9.28	8.77	10.23	10.87	9.83	56.06	58.78	56.79	56.81	57.75	4.73	5.82	3.01	4.79	5.62	51.53	48.1	48.34	52.94	46.75	2.01	1.98	2.1	1.64	2.42
females zt0pred	10.23	9.21	9.49	10.2	9.76	52.9	53.69	59.53	62.29	56.33	5.97	5.23	4.41	5.12	5.2	52.17	51.88	54.63	44.38	50.9	2.19	2.11	1.66	2.18	1.91
males zt12veh	9.35	11.45	9.13	11.45	11.97	36.63	45.37	41.95	32.84	42.52	6.73	4.66	5.11	4.73	7.01	36.09	37.92	36.48	36.16	38.07	2.07	2.25	2.57	2.42	1.85
females zt12veh	10.55	9.88	9.63	10.48	10.87	42.28	41.66	39.62	38.04	36.77	3.67	5.78	6.8	6.5	6.01	41.68	31.93	34.31	30.12	36.62	2.38	2.21	1.8	2.26	2.43
males zt12pred	9.17	8.61	10.81	9.31	10.3	41.22	39.48	47.72	35.24	45.63	3.51	5.78	3.71	3.78	3.68	28.25	31.74	40.39	23.76	35.06	1.83	2.02	2.29	1.42	1.98
females zt12pred	11.21	9.56	10.07	10.33	9.12	43.23	37.36	41.22	41.27	42.21	4.91	4.1	6.76	3.89	4.61	36.6	33.42	32.41	31.86	48.15	2.06	1.89	2.15	2.35	1.76
Suppl. Fig. 1F
GR on GRE
dbdb zt0 veh	dbdb zt0 pred	dcdb zt12 veh	dbdb zt12 pred
0.74	4.76	1.62	5.46
0.89	5.54	1.48	5.02
0.77	4.53	1.77	4.8
1.38	5.38	1.75	5.14
0.96	3.9	1.08	4.03
BMAL1 on Ebox
dbdb zt0 veh	dbdb zt0 pred	dcdb zt12 veh	dbdb zt12 pred
0.81	2.46	0.39	0.4
0.34	1.76	0.3	0.58
0.64	1.92	0.46	0.89
0.28	1.11	0.42	0.61
0.68	1.94	0.56	0.58
Suppl. Fig. 1G
ChIPqPCR_GRonGRE_Klf15_heart
wt veh	wt pred	KO veh	KO pred
1.03	4.72	0.7	1.17
1.26	5.6	1.09	0.8
0.97	4.79	1.08	0.9
1.32	6.16	0.92	0.75
1.24	4.56	1.23	1.08
ChIPqPCR_GRonGRE_Klf15_muscle
wt veh	wt pred	KO veh	KO pred
1.36	4.57	0.79	4.64
1.08	4.49	1.08	5.74
0.77	4.97	0.58	5.41
1	5.39	0.99	4.63
1.23	4.62	1.17	4.95
qPCR_Klf15_heart
wt veh	wt pred	KO veh	KO pred
0.98	3.05	1.3	0.88
0.9	3.11	1.04	1.19
0.89	3.33	0.64	1.02
0.99	3.2	0.86	0.91
1.14	3.05	1.15	0.89
qPCR_Klf15_muscle
wt veh	wt pred	KO veh	KO pred
0.74	3.14	1	3.75
1.01	3.03	0.85	1.96
0.72	3.48	1.01	2.93
0.95	2.9	0.74	2.16
1.07	2.52	0.68	2.19

## Sheet: Suppl Fig 2
Suppl Fig 2B
1.14	0.28
0.92	0.21
1.18	0.25
Suppl. Fig. 2C
adipor1_ChIPqPCR_GR
wt veh	wt pred	ko veh	ko pred
1.01	4.8	0.01	0.01
1.07	5.26	0.01	0.01
1.01	4.56	0.01	0.01
0.94	4.72	0.01	0.01
0.94	5.37	0.01	0.01
adipor1_ChIPqPCR_KLF15
wt veh	wt pred	ko veh	ko pred
2.11	6.5	0.01	0.01
1.98	7.32	0.01	0.01
1.78	7.14	0.01	0.01
2.31	7.42	0.01	0.01
2.07	6.71	0.01	0.01
mpc1_ChIPqPCR_GR
wt veh	wt pred	ko veh	ko pred
0.9	4.54	0.01	0.01
0.97	5.8	0.01	0.01
1.21	5.09	0.01	0.01
0.93	6.4	0.01	0.01
1.01	4.28	0.01	0.01
mpc1_ChIPqPCR_KLF15
wt veh	wt pred	ko veh	ko pred
2.07	5.67	0.01	0.01
2.05	7.43	0.01	0.01
2.14	7.42	0.01	0.01
2.27	7.45	0.01	0.01
1.74	6.74	0.01	0.01
mpc2_ChIPqPCR_GR
wt veh	wt pred	ko veh	ko pred
1.05	5.42	0.01	0.01
0.91	4.82	0.01	0.01
0.93	4.81	0.01	0.01
0.88	5.03	0.01	0.01
1.12	4.81	0.01	0.01
mpc2_ChIPqPCR_KLF15
wt veh	wt pred	ko veh	ko pred
2.19	6.83	0.01	0.01
1.89	7.74	0.01	0.01
2.15	7.67	0.01	0.01
2.1	7.07	0.01	0.01
2.3	6.81	0.01	0.01
Suppl. Fig. 2D
ceramides_peakarea/mg*10^3_GR-KO_ZT0analyses
wt veh	wt pred	ko veh	ko pred
3.07	0.79	3.27	3.15
2.67	1.13	3.37	3.62
3.04	1.34	2.7	2.97
3.44	0.99	3.14	3.29
3.34	1.65	2.98	3.95
ceramides_peakarea/mg*10^3_KLF15-KO_ZT0analyses
wt veh	wt pred	ko veh	ko pred
3.23	1.81	3.82	2.91
3.26	1.99	3.26	3.85
3.65	1.69	2.87	3.36
2.6	1.82	3.29	2.76
3.26	1.69	2.87	3.19
2DG6P_RLU/mgtissue_GR-KO_ZT0analyses
wt veh	wt pred	ko veh	ko pred
126.31	187.59	130.01	113.96
128.18	202.73	129.12	127.6
121.7	179.01	123.24	122.02
121.28	184.48	120.71	109.83
132.13	183.2	111.82	117.16
2DG6P_RLU/mgtissue_KLF15-KO_ZT0analyses
wt veh	wt pred	ko veh	ko pred
131.78	192.64	114.91	94.55
126.76	179.22	104.45	133.13
149.71	201.55	93.8	100.02
116.39	193.96	130.87	98.03
108.49	205.39	87.28	85.58
RCRpyruvate_GR-KO_ZT0analyses
wt veh	wt pred	ko veh	ko pred
4.75	5.04	3.68	3.71
3.97	5.01	4.75	3.55
4.29	5.57	4.55	3.68
3.8	6.09	3.66	3.63
4.82	6.51	3.33	3.85
RCRpyruvate_KLF-KO_ZT0analyses
wt veh	wt pred	ko veh	ko pred
5.09	4.83	4.42	3.55
4.93	5.23	3.13	3.98
3.3	5.44	3.88	3.28
4.54	6.06	4.41	3.95
4.06	6.67	4.13	4.64

## Sheet: Suppl Fig 3
GRWTvsGRKO_echocardiography_EF_%_start-end
weeks	GR-WT veh						GR-WT pred						GR-KO veh						GR-KO pred
0	80.93	79.58	79.7	67.97	69.34	72.05	80.9	65.88	60.04	78.75	73.95	84.93	74.11	82.36	71.11	58.7	73.15	61.22	68.85	80.92	83.72	74.37	78.72	75.84
12	73.37	69.32	75.55	74.95	68.62	73.13	61.74	80.55	84.05	79.11	87.36	74.72	67.33	70.35	54.49	70.43	62.49	67.64	58.41	63.4	66.03	56.12	61.49	63.43
GRWTvsGRKO_echocardiography_LVIDs_mm_start-end
weeks	GR-WT veh						GR-WT pred						GR-KO veh						GR-KO pred
0	2.33	2.49	2.53	2.52	2.69	2.42	2.7	2.14	2.64	2.52	2.63	2.59	2.24	2.7	2.86	2.65	2.55	2.42	2.35	2.26	2.89	2.33	2.47	2.51
12	2.35	2.4	2.33	2.32	2.44	2.45	2.3	2.04	2.16	2.17	2.02	2.04	2.9	3.26	2.68	3.25	2.8	3.33	3.05	2.93	2.77	3.15	2.98	3.29
GRWTvsGRKO_echocardiography_LVIDd_mm_start-end
weeks	GR-WT veh						GR-WT pred						GR-KO veh						GR-KO pred
0	3.51	3.39	3.53	3.15	3.83	3.69	3.82	3.45	3.04	3.85	3.91	2.95	3.48	3.76	3.71	3.23	3.45	4.28	3.55	3.8	3.62	3.5	3.72	3.25
12	3.65	2.93	3.67	3.28	3.82	3.76	3.57	3.11	3.32	3.36	3.66	3.91	3.89	4.21	4.08	3.83	3.56	3.77	3.89	3.98	3.79	4.07	4.11	4.12
GRWTvsGRKO_echocardiography_HR_bpm_start-end
weeks	GR-WT veh						GR-WT pred						GR-KO veh						GR-KO pred
0	463	457	413	470	419	452	461	441	443	457	462	437	434	458	447	472	441	456	451	475	395	427	457	444
12	438	460	445	483	462	470	453	448	441	444	467	477	452	458	444	454	474	445	467	460	433	450	503	427
KLF15WTvsKLF15KO_echocardiography_EF_%_start-end
weeks	klf15-WT veh						klf15-WT pred						klf15-KO veh						klf15-KO pred
0	74.32	72.33	74.34	62.3	62.8	67.14	72.94	66.75	70.8	63.78	79.17	73.43	71.42	65.52	65.32	72.77	65.33	57.05	74.38	61.22	80.93	74.52	76.09	72.07
12	80.75	65.29	66.58	70.82	72.59	67.43	87.04	75.48	79.7	68.37	79.79	77.13	54.06	61.56	66.05	55.77	59.75	67	70.22	59.52	56.47	70.32	60.22	57.73
KLF15WTvsKLF15KO_echocardiography_LVIDs_mm_start-end
weeks	klf15-WT veh						klf15-WT pred						klf15-KO veh						klf15-KO pred
0	2.53	2.38	2.58	2.49	2.72	2.49	2.66	2.45	2.68	2.33	2.54	2.63	2.33	2.88	2.73	2.27	2.54	2.56	2.32	2.27	2.71	2.71	2.31	2.58
12	2.18	2.61	2.45	2.44	2.54	2.33	1.99	1.82	1.97	2.17	1.79	1.7	2.72	2.82	2.73	2.59	3.26	2.94	2.84	2.76	3.15	3.06	2.93	2.85
KLF15WTvsKLF15KO_echocardiography_LVIDd_mm_start-end
weeks	klf15-WT veh						klf15-WT pred						klf15-KO veh						klf15-KO pred
0	3.94	3.39	3.68	3.19	3.44	3.61	3.57	3.75	3.44	3.7	3.69	3.56	2.94	3.08	3.75	3.82	3.59	3.62	3.88	3.56	3.21	3.02	4.13	3.47
12	4.16	2.89	2.98	3.23	2.62	4.13	4.33	3.41	3.68	3.54	3.75	3.85	3.85	3.67	4.41	4.02	3.97	4.2	4.43	4.06	4.59	3.82	3.76	4.5
KLF15WTvsKLF15KO_echocardiography_HR_bpm_start-end
weeks	klf15-WT veh						klf15-WT pred						klf15-KO veh						klf15-KO pred
0	472	451	453	477	434	459	494	428	440	441	421	460	446	493	432	474	484	471	433	445	433	394	407	454
12	435	415	453	472	444	460	449	469	468	451	465	457	434	447	454	443	414	441	460	414	455	446	397	461

## Sheet: Suppl Fig 4
Suppl. Fig 4A
E/e'
db/+_males zt0veh	db/+_females zt0veh	db/+_males zt0pred	db/+_females zt0pred	db/+_males zt12veh	db/+_females zt12veh	db/+_males zt12pred	db/+_females zt12pred	db/db_males zt0veh	db/db_females zt0veh	db/db_males zt0pred	db/db_females zt0pred	db/db_males zt12veh	db/db_females zt12veh	db/db_males zt12pred	db/db_females zt12pred
19.04	26.6	19.91	17.16	26.48	20.08	16.79	17.6	39.47	40.75	28.29	35.17	36	39.92	42.8	46.19
20.63	20.83	18.2	25.08	17.27	19.24	25.37	23.14	33.52	40.28	31.01	20.84	48.22	36.4	44.1	47.67
19.9	25.83	22.32	19.4	21.51	11.81	0.43	16.85	36.56	37.37	26.9	27.5	45.07	49.54	35.56	39.95
17.49	22.58	17.91	21.58	18.3	18.47	13.51	15.8	33.66	41.57	29.07	27.97	49.72	47.66	47.99	49.78
16.53	30.72	18.95	21.88	23.31	17.24	14.18	18.59	37.24	34.05	27.66	27.73	41.75	44.36	44.95	39.51
SV
db/+_males zt0veh	db/+_females zt0veh	db/+_males zt0pred	db/+_females zt0pred	db/+_males zt12veh	db/+_females zt12veh	db/+_males zt12pred	db/+_females zt12pred	db/db_males zt0veh	db/db_females zt0veh	db/db_males zt0pred	db/db_females zt0pred	db/db_males zt12veh	db/db_females zt12veh	db/db_males zt12pred	db/db_females zt12pred
30.35	31.63	39.3	36.36	32.41	33.45	30.21	31.73	22.6	27.07	30.93	33.93	22.76	22.24	22.67	27.27
35.73	26.02	37.72	35.77	32.72	32.25	33.06	30.35	24.56	24.57	33.82	36.09	25.78	23.1	28.6	23.97
32.96	31.42	36.75	36.72	29.24	31.96	32.11	35.04	26.56	26.76	32.21	30.56	24.45	26.96	25.6	27.49
34.34	33.88	42.29	34.12	28.58	32.11	33.11	33.03	22.55	26.34	32.45	32.82	26.33	29.61	26.3	25.29
33.28	28.65	34.32	40.77	32.71	35.56	25.47	32.8	29.2	27.96	28.91	28.48	25.92	23.92	25.18	27.43
HW/TL
db/+_males zt0veh	db/+_females zt0veh	db/+_males zt0pred	db/+_females zt0pred	db/+_males zt12veh	db/+_females zt12veh	db/+_males zt12pred	db/+_females zt12pred	db/db_males zt0veh	db/db_females zt0veh	db/db_males zt0pred	db/db_females zt0pred	db/db_males zt12veh	db/db_females zt12veh	db/db_males zt12pred	db/db_females zt12pred
6.69	4.88	5.01	5.47	6.46	6.15	5.71	5.94	7.84	8.17	6.36	7.17	9	8.89	9.62	8.82
5.18	6.31	6.1	5.44	5.78	6.06	6.85	6.22	8.48	8.58	6.37	6.7	8.85	9.44	7.62	8.6
6.82	5.34	5.61	5.58	5.87	5.7	6.79	6.18	7.69	8.06	6.53	5.99	8.87	8.18	8.16	9.96
5.27	5.83	5.29	6.27	5.71	5.43	7.37	5.82	8	7.25	7.77	6.89	7.76	9.37	10.36	8.37
5.95	5.14	4.64	5.55	6.55	6.09	6.41	5.12	9.28	8.87	6.08	6.54	7.58	9.36	9.21	8.85
2DG6P
db/+_males zt0veh	db/+_females zt0veh	db/+_males zt0pred	db/+_females zt0pred	db/+_males zt12veh	db/+_females zt12veh	db/+_males zt12pred	db/+_females zt12pred	db/db_males zt0veh	db/db_females zt0veh	db/db_males zt0pred	db/db_females zt0pred	db/db_males zt12veh	db/db_females zt12veh	db/db_males zt12pred	db/db_females zt12pred
149.31	132.07	240.67	243.63	170.19	147.75	153.56	128.13	86.25	64.41	96.89	102.83	79.15	61.02	110.96	80
168.91	178.26	228.54	213.6	147.96	145.4	149.6	129.87	88.35	66.74	174.14	165.01	48.98	100.7	112.45	52.25
174.44	182.44	215.68	233.89	105.41	127.71	132.99	162.01	108.39	83.2	116.63	116.72	85.58	89.63	95.39	114.96
150.27	133.93	221.52	258.03	161.1	138.82	139.54	165.57	72.19	90.42	131.49	151.46	101.8	75.29	100.57	84.97
172.03	167.12	228.74	217.32	140.38	143.27	154.84	126.45	107.11	75.1	127.99	129.19	72.24	74.35	77.07	76.4
ATP production
db/+_males zt0veh	db/+_females zt0veh	db/+_males zt0pred	db/+_females zt0pred	db/+_males zt12veh	db/+_females zt12veh	db/+_males zt12pred	db/+_females zt12pred	db/db_males zt0veh	db/db_females zt0veh	db/db_males zt0pred	db/db_females zt0pred	db/db_males zt12veh	db/db_females zt12veh	db/db_males zt12pred	db/db_females zt12pred
0.87	0.5	1.17	0.98	0.69	0.57	0.61	0.67	0.3	0.37	0.55	0.67	0.26	0.29	0.34	0.34
0.63	0.65	1.21	0.82	0.77	0.54	0.51	0.63	0.24	0.36	0.59	0.7	0.26	0.23	0.38	0.33
0.65	0.54	0.73	1	0.59	0.63	0.43	0.55	0.34	0.34	0.59	0.61	0.3	0.29	0.37	0.42
0.75	0.6	1.13	1.04	0.45	0.64	0.6	0.54	0.28	0.32	0.69	0.69	0.35	0.27	0.33	0.37
0.76	0.69	0.98	0.92	0.49	0.62	0.76	0.7	0.28	0.23	0.57	0.59	0.28	0.25	0.35	0.36
Suppl Fig 4B
	db/+_M+F zt0veh										db/+_M+F zt0pred										db/+_M+F zt12veh										db/+_M+F zt12pred										db/db_M+F zt0veh
start	27.7	29.9	33.2	30.2	27.3	33.2	26.6	31	30	33.8	27.5	32.2	30.5	26.8	34.4	30.5	28.9	29.6	27.5	34.8	28.9	32.3	26.6	27.3	31.2	32.3	26.7	33.2	33.6	28.4	33.4	25	29.5	26.6	30.1	29	28.7	29.6	26.2	28.2	45.4	38.6	45.9	40.7	41.7	40.6	49.2	46.3	47.3
end	28.5	29.7	31.9	31.7	30.1	31.5	27.2	28	31	29.8	28.3	35	25.8	34.8	30.2	34.5	28	32.3	30.2	35	27.9	29.6	30.5	31.1	32.5	32.2	30.6	26.2	31.7	27.7	26.5	26.6	30.5	28.9	30.5	29.7	26.7	31.6	33.5	26.4	41.3	40.3	40.2	43.4	46.9	43.7	46.5	47	40.4
Suppl Fig 4C
SBP
db/+_M+F zt0veh	db/+_M+F zt0pred	db/+_M+F zt12veh	db/+_M+F zt12pred	db/db_M+F zt0veh	db/db_M+F zt0pred	db/db_M+F zt12veh	db/db_M+F zt12pred
121	122	124	116	149	132	127	127
124	121	119	118	124	126	125	135
130	127	113	127	149	131	140	143
125	127	122	122	129	132	135	120
110	119	118	113	122	144	133	127
118	111	110	112	123	134	124	120
110	120	126	123	124	122	123	139
120	124	123	129	148	149	150	148
126	117	129	113	141	122	132	148
126	122	125	110	144	140	123	125
DBP
db/+_M+F zt0veh	db/+_M+F zt0pred	db/+_M+F zt12veh	db/+_M+F zt12pred	db/db_M+F zt0veh	db/db_M+F zt0pred	db/db_M+F zt12veh	db/db_M+F zt12pred
91	109	110	102	118	103	117	117
101	106	108	108	109	117	112	116
102	109	106	106	117	120	117	100
97	94	100	94	117	119	101	110
92	94	102	103	105	106	104	119
107	102	102	105	104	102	120	101
104	98	95	103	114	120	108	105
95	94	106	100	115	107	117	118
104	96	90	108	118	102	109	112
102	95	93	93	116	106	110	116
HR
db/+_M+F zt0veh	db/+_M+F zt0pred	db/+_M+F zt12veh	db/+_M+F zt12pred	db/db_M+F zt0veh	db/db_M+F zt0pred	db/db_M+F zt12veh	db/db_M+F zt12pred
497	484	572	519	587	456	480	480
605	556	551	486	572	537	590	474
536	547	647	468	640	640	603	559
516	561	629	675	511	505	517	505
525	495	645	541	556	474	555	613
502	547	589	459	531	587	528	535
462	634	624	465	554	577	498	468
565	650	529	645	551	523	495	503
539	533	529	569	550	502	547	536
597	584	546	558	625	568	504	526
[truncated: 31 more columns]

[truncated: 1 more sheets: Suppl FIg 5]
